# Supplementary material for: Heterobimetallic Uranium(V)-Alkali Metal Alkoxides: Expanding the Chemistry of f-Block Elements
Source: Molecules. 2025 May 29;30(11):2361. doi: 10.3390/molecules30112361 (PMC12155610; doi:10.3390/molecules30112361)
Supplement: Supplementary file 1 [file molecules-30-02361-s001.zip]

Archive with 1 entries (1 files):
- molecules-3644820-supplementary.pdf
